# Supplementary material for: High-Purity CTC RNA Sequencing Identifies Prostate Cancer Lineage Phenotypes Prognostic for Clinical Outcomes
Source: Cancer Discov. Author manuscript; Available in PMC 2025 May 3. (PMC12046329; doi:10.1158/2159-8290.CD-24-1509)
Supplement: Supplementary Material [file NIHMS2074075-supplement-Supplementary_Material.xlsx]

## Sheet: prostate_sig_genes
MetA	(Thysell et al, 2022)	FAM174B	SLC35A3	KLK3	CANT1	NAAA	SC5D	SLC9A3R1	HPN	SLC37A1	PDXDC1	H2AJ	GREB1	NWD1	IVD	SLC4A4	SLC25A17	SLC9A2	ACAA1	CRELD1	PLA2G4F	ENTPD5	TSPAN1	REXO2	NECAB3	SLC39A6	ZG16B	ACP3	CDH1	COG3	FICD	SECISBP2L	ALDH6A1	GTF3C1	SCCPDH	CDS1	SUOX	DHRS7	RNF41	XBP1	CPNE4	ENTPD6	ALDH1A3	VIPR1	ACP6	SEC22C	ATP2C1	PLPP1	STEAP2
MetB	(Thysell et al, 2022)	HMGB2	STMN1	RFC5	MCM7	CDC20	CENPF	MEST	CDC45	PSRC1	MCM2	UNG	CDCA4	TOP2A	KIF20A	USP1	CCNB1	ECT2	CKS1B	NUSAP1	PARPBP	MSH6	CDCA3	CENPL	DDX39A	DEK	CDK1	NCAPG	KIF15	CENPW	HROB	MAD2L1	FAM83D	CCNA2	AUNIP	TTK	RMI2	KIF11	TPX2	CCNB2	KIF23	ASPM	LSM2	CKS2	RACGAP1	TUBB	LIN9	OIP5	BUB1
MetC	(Thysell et al, 2022)	STAB1	MSN	RAB31	COX7A1	IGFBP4	GYPC	GJA4	DPYSL2	SRPX2	PECAM1	FERMT2	C1orf54	CD93	COL6A3	CDH5	CLDN5	NINJ2	FNDC1	AEBP1	PLCL2	C1QTNF5	GIMAP8	GIMAP4	SH2B3	RASIP1	ENG	NCKAP5L	ARHGAP23	STOM	EVA1B	JAM3	NAALADL1	GAS6	COL6A2	ICAM2	TPM2	CLIP3	ITGA5	BMP1	ARHGEF6	VAMP5	SH3KBP1	SLIT3	CYYR1	TCF4	PDGFRB	PLCG2	TEK
Sharp_ARV7	(Sharp et al, 2019)	CYP4F8	SPATS2	ZNF682	IFT57	PPP3CA	AKAP12	ELL2	AR	WWC1	LRRC41	BAZ2A	GALNT7	GRIN3A	MALT1	ZFX	PTER	CDYL2	USP54	CAPN7	PPP2R3A	GSPT1	CTPS2	CROT	DOPEY2	HOMER2	FASN	ZNF43	ZNF726	STEAP2	ZNF174	TMBIM6	ZNF583	SMPDL3A	STEAP1	UBE2E3	NUDT4	ZNF85	HOXB13	PITPNA	TTTY15	DCAF6	ANKRD30B	ZNF138	RAB5B	SRC	ATF7	ZNF680	CCDC115
HALLMARK_G2M_CHECKPOINT	http://www.gsea-msigdb.org/gsea/msigdb/cards/HALLMARK_G2M_CHECKPOINT	AURKA	CCNA2	TOP2A	CCNB2	CENPA	BIRC5	CDC20	PLK1	TTK	PRC1	NDC80	KIF11	NUSAP1	CKS2	KIF2C	MKI67	AURKB	TPX2	SMC4	BUB1	CENPF	RACGAP1	CENPE	KIF23	UBE2C	MCM6	MCM3	PTTG1	CDK1	KIF4A	ESPL1	MAD2L1	NEK2	KIF22	HMMR	KPNA2	CDKN3	CDC25A	H2AX	CDC25B	PLK4	CDC6	CCNF	MCM5	LMNB1	E2F3	KIF15	CHEK1
HALLMARK_E2F_TARGETS	http://www.gsea-msigdb.org/gsea/msigdb/cards/HALLMARK_E2F_TARGETS	AURKA	BRCA2	CCP110	CENPE	CKS2	DCLRE1B	DNMT1	DONSON	EED	GINS1	GINS4	H2AZ1	LIG1	MAD2L1	MCM2	MCM4	MCM5	MCM7	MELK	MMS22L	NAA38	NASP	NUDT21	NUP205	ORC6	PCNA	PLK4	POLE	PRIM2	RAD51AP1	RFC2	RPA2	RPA3	SUV39H1	TMPO	UBE2T	WDR90	CDK1	MCM3	TOP2A	MCM6	BIRC5	CCNB2	RRM2	HMGB2	BUB1B	RFC3	EZH2
Aggarwal_NEPC_UP	(Aggarwal et al, 2018)	DEK	IVNS1ABP	CEP192	CHD7	QSER1	CASP8AP2	DNMT1	B4GALT5	NUP160	CCDC88A	UCP2	CKAP2	MAPRE2	TBC1D1	PLP2	CIT	PEG10	CHGA	E2F1	SYP	AURKA	EZH2	MYCN
Aggarwal_NEPC_DN	(Aggarwal et al, 2018)	KLK3	STEAP2	NKX3-1	ACPP	KLK2	PMEPA1	FOLH1	GUCY1A3	NAALADL2	SCL45A3	TMPRSS2	ABCC4	STEAP1	CPNE4	GATA2	CWH43	APLP2	PDLIM5	MIA3	NEDD4L	SLC39A6	YIPF6	RDH11	AIDA	COPB2	AMD1	IDH1	AAK1	TRB1	PHF12	ENTPD5	SERP1	TMEM87A	REEP3	TMEM184C	SLC30A4	SCL25A37	PGM3	JAG1	OPHN1	SPON2	MIOS	SCL10A7	CROT	GMPR
RB1_loss_up_ertel	(Ertel et al., 2010)	ANAPC5	ANP32B	ASF1B	ATM	AURKA	AURKB	BIRC5	BRCA1	BRCA2	BUB1	CASP8AP2	CBX5	CCNA2	CCNB1	CCNB2	CCNE1	CCNE2	CCNF	CDC20	CDC25C	CDC45	CDC45L	CDC6	CDCA3	CDCA8	CDK2	CDKN3	CDT1	CENPA	CHAF1B	CHEK1	CKAP2	CKS2	DBF4	DCK	DDIT4	DEK	DNAJC9	DNMT1	DTYMK	E2F1	ECT2	EI24	EIF4A2	ERCC5	EZH2	FEN1	FOXM1
Dehm_luminal	(Pitzen et al 2024)	ABHD2	ACP3	ADIRF	ALDH1A3	BACE2	CIB1	CPE	DBI	DHRS7	DSC2	ELOVL5	FDPS	FLJ20021	FXYD3	GADD45B	GOLM1	H2AJ	HMGCS1	IL6ST	INSIG1	JUN	KLK2	KLK3	KLK4	LINC00844	LMO7	MSMB	MT1E	MT1F	MT1G	MT2A	NDRG1	NKX3-1	NPDC1	PART1	PLA2G2A	PLPP1	PMEPA1	PPP3CA	RAB27B	RASEF	RDH11	RNF144B	RPS27L	SAT1	SEC11C	SERF2	SLC12A2
Dehm_NE	(Pitzen et al 2024)	AC009410.1	AC010746.3	AC015849.2	AC053503.4	ANK2	AOC1	ARHGDIG	ASCL1	ASGR2	B3GALT2	BSN	C11orf16	CADPS	CALCA	CCDC187	CDK5R2	CELF3	CEND1	CHGA	CRMP1	CXCR5	DAB1	DDC	DUSP26	DUSP28	ELAVL4	EPHB1	FGF14	FIBCD1	FLJ46066	FOXA2	FXYD6	GPC5-AS1	GPR55	GRIN3A	GRP	HCN2	HEPACAM2	HTR3C	INA	INSM1	IQSEC3	ISX	JAKMIP2	KCNB2	KCNJ12	KCNJ6	SHISAL1
Dehm_AR	(Pitzen et al 2024)	ABCC4	ACSL3	ADAM7	C1orf116	CENPN	EAF2	ELL2	FKBP5	GNMT	HERC3	KLK2	KLK3	MAF	MED28	NKX3-1	NNMT	PMEPA1	PTGER4	ZBTB10
HALLMARK_PI3K_AKT_MTOR_SIGNALING	http://www.gsea-msigdb.org/gsea/msigdb/cards/HALLMARK_PI3K_AKT_MTOR_SIGNALING	MAPK8	PIK3R3	GRB2	NFKBIB	MAP2K6	MAPK9	AKT1	MAPK1	PLCG1	TRIB3	GSK3B	MAP2K3	CDKN1A	RAC1	RIPK1	AKT1S1	ACTR2	PRKAR2A	YWHAB	HRAS	PDK1	PIKFYVE	TBK1	ACTR3	E2F1	MYD88	ITPR2	SQSTM1	RPS6KA1	PTPN11	MAPKAP1	PLCB1	RAF1	CAMK4	RPTOR	CFL1	CDK4	TRAF2	GNGT1	UBE2N	ADCY2	CDKN1B	VAV3	FGF6	ECSIT	RALB	ARF1	MKNK1
Tang_CRPC_AR	(Tang et al, 2022)	FASN	ABHD2	KLK3	OGT	ACACA	AMD1	KIAA1244	KLK2	FOXA1	AR	FKBP5	ABCC4	MYO6	TMPRSS2	PPP3CA	MCCC2	CAMKK2	UAP1	STEAP2	CHPT1	NFIX	AKAP9	NEDD4L	NKX3-1	ARL1	ELL2	NDUFB4	ATL3	RASSF3	HEBP2	MPC2	MBOAT2	FAM162A	BNIP3	TP53INP1	IVD	MAOA	ZBTB10	SPON2	ZBTB7B	LIMS1	PRKACB	HOMER2	ACPP	CDK19	HPGD	KLK4	ARHGEF26
Tang_CRPC_NE	(Tang et al, 2022)	YBX1	IGFBP5	SERBP1	HMGN2	HMGB1	CHGA	TUBA1A	IPO5	KIF1A	CENPF	HES6	MAP1B	TFDP1	SYNE2	NNAT	GSE1	RAB3B	CDC25B	TCF12	CACYBP	UCHL1	ASPM	DDX46	UBE2S	NR2F1	TIA1	USP1	EPB41	OXCT1	MSH2	SMC2	BUB1	H3F3A	SMAD9	SEC11C	CHD7	CYFIP2	NNT	CDKN2C	PHTF2	BTG2	KIF5C	HOOK1	CBFA2T2	KCTD12	NEFH	RAP2A	ATP11A
Tang_CRPC_WNT	(Tang et al, 2022)	DSP	SLC1A5	PFN2	SOX4	NOTUM	MLLT6	SGPL1	RBP1	FGFRL1	GOLIM4	FGF19	KREMEN1	NKD1	CDC42EP4	STK38L	VGLL4	LSG1	BRD7	NEDD9	LRP6	ASPSCR1	SERPINI1	DCAF16	FIP1L1	SHH	TCF7L2	CCDC25	KLF4	GINS2	APCDD1	LGALSL	ZNRF3	KDM7A	IL17RD	JARID2	USP20	C11orf31	VWA2	ARL4A	CHL1	GPR155	MYLIP	HDAC4	OARD1	ORAOV1	AP1S2	PXK	WIF1
Tang_CRPC_SCL	(Tang et al, 2022)	ANXA2	LCN2	ASPH	KRT19	AGR2	ITGB1	QSOX1	CD44	CAPN2	CTSB	IQGAP1	PTTG1IP	HIF1A	PLXNB2	PLAT	ITGA3	GNS	KRT15	TSPAN3	ACTN1	AGRN	GRN	VCL	LDLR	CTSD	ITGA6	TGOLN2	CD59	S100A9	TRAM1	LMNA	NQO1	DCBLD2	B4GALT5	CD151	TNFRSF21	ITGB4	MUC5AC	CAST	ITGB5	ANLN	TPM4	SDC4	PIGT	DAP	FAM84B	BCL2L1	LAMB1
HALLMARK_DNA_REPAIR	http://www.gsea-msigdb.org/gsea/msigdb/cards/HALLMARK_DNA_REPAIR	POLR2H	POLR2A	POLR2G	POLR2E	POLR2J	POLR2F	POLR2C	POLR2K	GTF2H3	POLR2D	ERCC3	DDB2	POLR1C	XPC	PCNA	POLR2I	SUPT4H1	POLD3	POLR3GL	POLR3C	GTF2B	POLR1D	NCBP2	NELFE	GTF2F1	ERCC5	LIG1	ERCC1	ERCC4	POLD4	NELFB	RFC2	ELL	TAF10	RRM2B	SUPT5H	RPA3	SNAPC5	SSRP1	RFC3	RPA2	ELOA	TAF12	NELFCD	TAF13	TAF6	TAF9	GTF2A2
ARG_10	(Nyquist et al, 2021)	STEAP4	FKBP5	PART1	TMPRSS2	PLPP1	PMEPA1	ALDH1A3	NKX3-1	KLK2	KLK3
CCP_31	(Cuzick et al, 2011)	FOXM1	CDC20	CDKN3	CDK1	KIF11	PCLAF	NUSAP1	CENPF	ASPM	BUB1B	RRM2	DLGAP5	BIRC5	KIF20A	PLK1	TOP2A	TK1	PBK	ASF1B	SKA1	RAD54L	PTTG1	CDCA3	MCM10	PRC1	DTL	CEP55	RAD51	CENPM	CDCA8	ORC6
AR_L_FHCRC	(Labreque et al., 2019)	PRSS2	LOC101928894	RUNX1	HES7	AGAP1-IT1	LINC00160	SECTM1	C4A	NLRP13	REG1B	SPINK1	CEBPD	DQX1	GAGE12C	DSCAM-AS1	LINC01541	CHST2	GOLT1A	SLC6A15	CXCL13	LINC01446	C4B	PGC	ABHD11-AS1	SSX2B	PCDHA7	TFAP2B	RGS1	BACE2	PTGS2	ZNF703	RND1	NLRP5	ZFP57	SLC4A9	ANKRD33	PITPNC1	PGLYRP2	A1BG	LINC00323	LINC01667	C2CD4B	SOCS3	ALPL	CTRB1	DOCK5	FEZF1-AS1	DACH2
NE_FHCRC	(Labreque et al., 2019)	LOC643201	KCNB2	CABP7	PCSK1	ZDHHC22	NOL4	ASCL1	C1orf127	PRMT8	DSCAML1	TBXT	KCNK10	KCNH3	EFR3B	MARCHF4	DLL3	BEST3	CLCNKB	RGS7	TCERG1L	SIX3-AS1	STK32A	PEX5L	BTBD17	PLEKHG4B	TNR	RTBDN	FMN2	CDHR1	KCNJ6	TRIM67	STMND1	GPR6	TP73	RPRM	REEP2	BSND	DCX	RALYL	FSD1	MTURN	CCKBR	NRXN1	DNAI2	CDKAL1	KCNH5	VWC2L	BRINP2
HALLMARK_HYPOXIA	http://www.gsea-msigdb.org/gsea/msigdb/cards/HALLMARK_HYPOXIA	PGK1	PDK1	GBE1	PFKL	ALDOA	ENO2	PGM1	NDRG1	HK2	ALDOC	GPI	MXI1	SLC2A1	P4HA1	ADM	P4HA2	ENO1	PFKP	AK4	FAM162A	PFKFB3	VEGFA	BNIP3L	TPI1	ERO1A	KDM3A	CCNG2	LDHA	GYS1	GAPDH	BHLHE40	ANGPTL4	JUN	SERPINE1	LOX	GCK	PPFIA4	MAFF	DDIT4	SLC2A3	IGFBP3	NFIL3	FOS	RBPJ	HK1	CITED2	ISG20	GALK1
Lundberg_NE	(Lundberg et al, 2023)	XIST	HMP19	ASCL1	NEFM	NEUROD1	KCNH7	PAX4	PCSK2	RP11-5O23.2	TSIX	CRABP1	ATCAY	DCX	KCNA1	KCNK9	CELF3	SLC7A14	ST8SIA3	TNR	INSL5	GRIA2	TACR3	LRRC53	C11orf87	SERTM1	PTPRN	NRSN1	SNCAIP	PCSK1	GRP	INSM1	SFTA3	UCN3	ERICH3	CLDN18	SLITRK2	INA	FAM167A	CTC-210G5.1	EFCAB1	L1CAM	CXorf57	ADCYAP1	ZNF385D	HOXD10	CRTAC1	NCAM1	NPTX1
WANG_RESPONSE_TO_ANDROGEN_UP	https://www.gsea-msigdb.org/gsea/msigdb/human/geneset/WANG_RESPONSE_TO_ANDROGEN_UP.html?ex=1	GNAI3	INSIG1	ACSL3	HMGCR	APPBP2	KLK3	ATXN3	FADS1	MAF	EVI5	TRGC1	KLK2	CAMKK2	MAP7	RRP12	TMEM50A	UBE2J1	PIAS1	MED28	ZBTB10	NGLY1	SPCS3	CRLS1	ELK4	MTERF4	SLC30A7	CENPN	DYNLL2	BMPR1B
Zhang_luminal	(Zhang et al, 2016)	DPP4	CPNE4	ACPP	TFF1	CD38	CHRM1	C2orf72	CCK	ANKRD1	CPB1	NPY	LSAMP	KLK4	SYTL2	DLL4	VNN1	KLK3	ENTPD8	TBXAS1	ARHGEF38	TOX3	PTPRN2	CPLX3	MS4A7	TMC5	CNTNAP2	DOCK11	KIAA1324	POTEF	AFF3	CLGN	GPR98	CTNND2	ATP2A3	CWH43	SLC6A14	POTEE	RAMP1	LMAN1L	UNC5D	ODZ1	KLK2	ARHGAP6	SMPD3	PTN	SRD5A3	POTEM	SLC38A11
HALLMARK_MYC_TARGETS_V1	http://www.gsea-msigdb.org/gsea/msigdb/cards/HALLMARK_MYC_TARGETS_V1	PCNA	PSMD8	PSMD7	SET	SNRPA1	RAN	SRSF2	G3BP1	STARD7	NPM1	BUB3	EIF3D	XPO1	FBL	EIF4A1	CANX	NAP1L1	CBX3	CCT3	C1QBP	U2AF1	UBE2L3	SSBP1	SRSF1	TCP1	MCM2	EIF3B	PSMD14	SNRPA	PWP1	APEX1	TXNL4A	HNRNPR	PSMB2	HPRT1	MCM6	NME1	SNRPD1	EEF1B2	HSPD1	CAD	RPL18	PGK1	DDX18	RPS2	LDHA	RUVBL2	RNPS1
PTEN_loss_up_saal	(Saal et al., 2007)	MLF1	CDH12	NEK2	SUMO3	UMPS	TOPBP1	CCSAP	PRDX1	BIRC3	PIK3CA	DHX58	KPNA2	RUBCN	CHORDC1	CKS2	CHAF1B	KIF4A	PNPT1	KIF2C	SENP5	ZDHHC13	CLNS1A	CENPE	MELK	MRPL48	THAP12	TIMM17A	STMN1	U2AF1	RBMX	GPKOW	KATNAL1	CTPS1	WDHD1	MCM3	TUBB2A	TGFBRAP1	DLGAP5	SGO2	CCNB1	RFC4	PSMD12	CFAP20	SRPK1	RAB6A	MRS2	HDAC2	GART
HALLMARK_ANDROGEN_RESPONSE	http://www.gsea-msigdb.org/gsea/msigdb/cards/HALLMARK_ANDROGEN_RESPONSE	KLK3	KLK2	ACSL3	PIAS1	CAMKK2	NKX3-1	TMPRSS2	APPBP2	CENPN	BMPR1B	MAF	FADS1	ZBTB10	HMGCR	SPCS3	INSIG1	NGLY1	UBE2J1	ELK4	ABCC4	ELOVL5	ALDH1A3	AZGP1	ABHD2	SAT1	DBI	DHCR24	SORD	STK39	TPD52	IDI1	B2M	MAP7	DNAJB9	FKBP5	HERC3	PGM3	HOMER2	ELL2	UAP1	SEC24D	LMAN1	PMEPA1	INPP4B	RRP12	SELENOP	NDRG1	KRT19
HALLMARK_IL6_JAK_STAT3_SIGNALING	http://www.gsea-msigdb.org/gsea/msigdb/cards/HALLMARK_IL6_JAK_STAT3_SIGNALING	IL4R	IL6ST	STAT1	IL1R1	CSF2RB	SOCS3	STAT3	OSMR	IL2RG	IFNGR1	TYK2	IL13RA1	TLR2	IFNGR2	IL10RB	IL6	IL1R2	IL3RA	IFNAR1	TNFRSF1A	MYD88	ACVR1B	CSF3R	ITGB3	REG1A	CXCL1	A2M	CSF2RA	IL15RA	IRF9	PDGFC	HAX1	BAK1	EBI3	INHBE	CRLF2	TNFRSF1B	CD14	PTPN1	PTPN2	IL1B	CSF1	IL18R1	TNF	PF4	CXCL13	LTBR	FAS
HALLMARK_CHOLESTEROL_HOMEOSTASIS	http://www.gsea-msigdb.org/gsea/msigdb/cards/HALLMARK_CHOLESTEROL_HOMEOSTASIS	FDPS	CYP51A1	IDI1	FDFT1	DHCR7	SQLE	HMGCS1	NSDHL	LSS	MVD	LDLR	TM7SF2	ALDOC	EBP	SCD	PMVK	MVK	LPL	SC5D	FADS2	HMGCR	HSD17B7	ANXA13	SREBF2	PCYT2	ACSS2	ATF3	ADH4	ETHE1	ECH1	CBS	GUSB	FASN	LGALS3	ATF5	ANXA5	TP53INP1	CHKA	GSTM2	ACAT2	AVPR1A	PLSCR1	CLU	ERRFI1	TRIB3	CXCL16	TNFRSF12A	ACTG1
HALLMARK_MYC_TARGETS_V2	http://www.gsea-msigdb.org/gsea/msigdb/cards/HALLMARK_MYC_TARGETS_V2	SLC19A1	MRTO4	TMEM97	RRP9	PES1	TFB2M	EXOSC5	IPO4	NDUFAF4	NOC4L	MYC	SRM	PA2G4	GNL3	NOLC1	WDR43	RABEPK	NOP16	TBRG4	DDX18	NIP7	WDR74	BYSL	HSPD1	PLK4	NOP2	PPAN	NOP56	RCL1	NPM1	AIMP2	RRP12	PPRC1	TCOF1	MCM5	HK2	CBX3	PLK1	PHB	MCM4	CDK4	DUSP2	MYBBP1A	UTP20	PRMT3	FARSA	MAP3K6	LAS1L
Bluemn_FGF_pathway	(Bluemn et al, 2017)	ABCC5	BCL2	BMF	CCND1	CCNG2	CDC25A	CDK6	CEBPB	DUSP4	DUSP5	DUSP6	DUSP6	EFNA1	EGR1	ERBB3	ETV4	ETV5	ETV5	EXOSC4	FAM175A	FGFR1	FGFR2	FGFR3	FOXN3	HBP1	IER3	IGF1R	IPO8	IRS2	KLHL24	LRP8	MAFF	MAP2K3	MESDC1	MXI1	MYC	MYEOV	PDCD4	PDK4	PHLDA1	PMAIP1	PPIA	SEPP1	SEPSECS	SPRED1	SPRY2	SPRY4	TRIB3
HALLMARK_EPITHELIAL_MESENCHYMAL_TRANSITION	http://www.gsea-msigdb.org/gsea/msigdb/cards/HALLMARK_EPITHELIAL_MESENCHYMAL_TRANSITION	COL3A1	COL5A2	COL5A1	FBN1	COL1A1	FN1	COL6A3	SERPINE1	COL1A2	COL4A1	COL4A2	VCAN	IGFBP3	TGFBI	SPARC	LUM	LAMC1	LOX	LAMC2	CCN2	TAGLN	COL7A1	LOXL2	COL6A2	ITGAV	THBS2	COL16A1	NNMT	TPM1	CDH2	MMP2	COL11A1	THBS1	FAP	BGN	SERPINH1	FSTL1	POSTN	THY1	SPP1	TNC	TFPI2	NID2	ITGB5	MMP3	VIM	LOXL1	FBLN5
HALLMARK_IL2_STAT5_SIGNALING	http://www.gsea-msigdb.org/gsea/msigdb/cards/HALLMARK_IL2_STAT5_SIGNALING	SOCS2	CISH	PIM1	IL2RA	TNFRSF4	SOCS1	TNFRSF9	XBP1	RRAGD	HK2	PHLDA1	IL2RB	CTLA4	NFIL3	CD83	IKZF2	IL10	TNFRSF18	DHRS3	ECM1	ADAM19	SLC2A3	HIPK2	BATF3	BHLHE40	PTGER2	DENND5A	ITIH5	PHTF2	GADD45B	NRP1	NCOA3	CD79B	AHR	TNFRSF1B	NDRG1	BCL2L1	GABARAPL1	LIF	TIAM1	BMPR2	MAP3K8	RHOB	MYC	S100A1	ETFBKMT	CAPG	ST3GAL4
Hieronymus_AR_signaling	(Hieronymus et al, 2006)	MPHOSPH9	ADAM7	FOLH1	CD200	FKBP5	GLRA2	NDRG1	CAMKK2	MAN1A1	MED28	ELL2	ACSL3	PMEPA1	GNMT	ABCC4	HERC3	PIP4K2B	KLK3	EAF2	CENPN	MAPRE2	NKX3-1	KLK2	AR	TNK1	MAF	C1ORF116	TMPRSS2	TBC1D9B	ZBTB10
Beltran_NEPC_UP	(Beltran et al., 2016)	ASXL3	CAND2	ETV5	GPX2	JAKMIP2	KIAA0408	SOGA3	TRIM9	BRINP1	C7orf76	GNAO1	KCNB2	KCND2	LRRC16B	MAP10	NRSN1	PCSK1	PROX1	RGS7	SCG3	SEC11C	SEZ6	ST8SIA3	SVOP	SYT11	AURKA	DNMT1	EZH2	MYCN
Bluemn_FGF_pathway	(Bluemn et al, 2017)	ABCC5	BCL2	BMF	CCND1	CCNG2	CDC25A	CDK6	CEBPB	DUSP4	DUSP5	DUSP6	DUSP6	EFNA1	EGR1	ERBB3	ETV4	ETV5	ETV5	EXOSC4	FAM175A	FGFR1	FGFR2	FGFR3	FOXN3	HBP1	IER3	IGF1R	IPO8	IRS2	KLHL24	LRP8	MAFF	MAP2K3	MESDC1	MXI1	MYC	MYEOV	PDCD4	PDK4	PHLDA1	PMAIP1	PPIA	SEPP1	SEPSECS	SPRED1	SPRY2	SPRY4	TRIB3
[truncated: 152 more columns]
